# Supplementary material for: Elucidating the major hidden genomic components of the A, C, and AC genomes and their influence on Brassica evolution
Source: Sci Rep. 2017 Dec 21;7:17986. doi: 10.1038/s41598-017-18048-9 (PMC5740159; doi:10.1038/s41598-017-18048-9)
Supplement: Supplementary file 2 — Supplementary Tables 1–12 [file 41598_2017_18048_MOESM2_ESM.xls]

## Sheet: ST1
Supplementary Table 1. Summary of the top 50 high-depth contigs based on de novo assembly for B. rapa (Br-1)
Contig No.	Contig ID	Contig length (bp)	GR in 1× WGS (n)	GR in 1× WGS (bp)	Homologous repeat elementa	Annotation
1	154	432	7393	3 193 893	satellite repeat sequence	BrSTRa
2	8949	373	6652	2 481 032	Tandem repeat – CentBr	CentBr1
3	45	7453	4623	34 452 443	rRNA	45S rRNA
4	3647	622	4454	2 770 346	Tandem repeat – CentBr	CentBr1
5	12 860	324	4393	1 423 469	satellite repeat sequence	BrSTRa
6	6340	359	3881	1 393 249	Tandem repeat – CentBr	CentBr1
7	4431	417	3701	1 543 408	Tandem repeat – CentBr	CentBr1
8	21 063	385	3489	1 343 432	Tandem repeat – CentBr	CentBr1
9	16 101	363	3403	1 235 380	Tandem repeat – CentBr	CentBr1
10	8318	358	3345	1 197 358	Tandem repeat – CentBr	CentBr1
11	36 985	305	3284	1 001 640	Tandem repeat – CentBr	CentBr1
12	1910	359	3198	1 148 040	Tandem repeat – CentBr	CentBr1
13	3394	411	3194	1 312 823	Tandem repeat – CentBr	CentBr1
14	46	354	2849	1 008 719	satellite repeat sequence	BrSTRb
15	5110	377	2724	1 026 905	Tandem repeat – CentBr	CentBr1
16	5475	363	2517	913 556	Tandem repeat – CentBr	CentBr1
17	177	340	2338	794 887	Tandem repeat – CentBr	CentBr1
18	14 385	350	2266	793 236	Tandem repeat – CentBr	CentBr1
19	4585	264	2259	596 390	unknown	unknown
20	11 472	362	2214	801 515	Tandem repeat – CentBr	CentBr2
21	2585	285	2156	614 566	Tandem repeat – CentBr	CentBr1
22	1255	289	2113	610 738	LTR/Gypsy	PCRBr1a
23	16 190	600	2104	1 262 467	rRNA	5S rRNA
24	824	366	2057	752 991	Tandem repeat – CentBr	CentBr1
25	12 618	583	1963	1 144 383	Tandem repeat – CentBr	CentBr2
26	8469	390	1927	751 594	Tandem repeat – CentBr	CentBr1
27	37	524	1920	1 005 991	Tandem repeat – CentBr	CentBr1
28	47 552	297	1909	566 922	Tandem repeat – CentBr	CentBr1
29	6 267	356	1852	659 307	Tandem repeat – CentBr	CentBr1
30	1 462	406	1798	729 944	LTR/Gypsy	PCRBr1a
31	708	342	1771	605 786	Tandem repeat – CentBr	CentBr1
32	516	355	1569	556 884	Tandem repeat – CentBr	CentBr1
33	5024	580	1450	841 241	LTR/Copia	CRB
34	2 298	353	1427	503 906	Tandem repeat – CentBr	CentBr2
35	12 534	304	1421	432 008	rRNA	45S rRNA
36	770	278	1377	382 825	rRNA	45S rRNA
37	1076	397	1339	531 410	rRNA	45S rRNA
38	1056	466	1333	621 207	Tandem repeat – CentBr	CentBr1
39	325	409	1302	532 473	Tandem repeat – CentBr	CentBr1
40	1496	372	1295	481 575	Tandem repeat – CentBr	CentBr1
41	4528	296	1266	374 776	Tandem repeat – CentBr	CentBr1
42	182	292	1262	368 640	rRNA	45S rRNA
43	1155	378	1261	476 519	Tandem repeat – CentBr	CentBr1
44	62	924	1248	1 152 965	LTR/Gypsy	PCRBr1a
45	13 493	277	1247	345 386	LTR/Gypsy	PCRBr1a
46	686	205	1241	254 483	unknown	unknown
47	7040	301	1229	370 068	Tandem repeat – CentBr	CentBr2
48	1543	624	1227	765 468	Tandem repeat – CentBr	CentBr1
49	3542	399	1224	488 360	Tandem repeat – CentBr	CentBr1
50	1261	266	1185	315 087	unknown	unknown
abest hit in repeat database (Repbase) or Genbank

## Sheet: ST2
Supplementary Table 2. Quantification of major repeats based on the reference genome assembly of B. rapa ‘Chiifu’ against the 1× WGS of 11 B. rapa accessions
Repeat element	Unit length (bp)	Amounts in B. rapa reference genome v1.5							Amounts in B. rapa reference genome v2.1							Estimated amounts in 1× WGS (485 Mbp)a			GP by FISH (%)	GA (%)b	GA (%)c	Reference
		Pseudo-molecule (256 Mb)		Unanchored scaffolds (27 Mb)		Total (283 Mb)		GP-R (%)	Pseudo-molecule (330.5 Mb)		Unanchored scaffolds (60.5 Mb)		Total (391 Mb)		GP-R (%)	GR-W	GR-W	GP-W (%)
		GR-R	GR-R	GR-R	GR-R	GR-R	GR-R		GR-R	GR-R	GR-R	GR-R	GR-R	GR-R		(n) (±SD)	(Kb) (±SD)
		(n)	(Kb)	(n)	(Kb)	(n)	(Kb)		(n)	(Kb)	(n)	(Kb)	(n)	(Kb)
CentBr1	176	87	14.5	58	9.8	145	24.3	0.01	334	58	1298	225.1	1632	283.1	0.0724041	179 807 (±44 397)	31 646.1 (±7813.8)	6.6	11.4	0.08	0.89	Lim et al. 2005
CentBr2	176	107	18	108	17.8	215	35.8	0.01	199	33.9	983	170	1182	203.9	0.0521483	36 765 (±16 463)	6470.5 (±2897.4)	1.3	2.3	0.55	3.15	Lim et al. 2005
5S nrDNA	501	12	5.9	5	2.5	17	8.4	0	23	11.5	52	25.8	75	37.3	0.00953964	5096 (±2262)	2553.3 (±1133.1)	0.5	1.7	0.33	1.46	Waminal et al. 2015
45S nrDNA	7 456	1	4.2	-	-	1	4.2	0	4	25.1	1	6.4	5	31.5	0.00805627	4008 (±899)	29 882.8 (±6703.2)	6.2	5.9	0.01	0.11	Waminal et al. 2015
STR-Br	352	1149	379.2	174	56.1	1323	435.3	0.08	1487	510.7	668	223.8	2155	734.5	0.187852	13 296 (±872)	4685.2 (±2654)	0.97	3.5	4.46	15.68	Koo et al. 2011
STR-Bo	352	154	50	24	7.6	178	57.6	0.01	1054	358.3	322	107.7	1376	466	0.119182	738 (±470)	259.8 (±165.3)	0.1	2.4	22.17	179.37	Koo et al. 2011
CRB	5908	1	5.9	-	-	1	5.9	0	2	11.4	-	-	2	11.4	0.0029156	633 (±95)	3737.7 (±559)	0.8	2.5	0.16	0.31	Lim et al.
PCRBr1a	8395	-	-	1	8.1	1	8.1	0	1	7.8	-	-	1	7.8	0.00199488	1268(±85)	10 441.2 (±534)	2.15	3.3	0.36	0.07	Lim et al. 2007
BrCop-1	6711	1	5.2	-	-	1	5.2	0	1	5.2	-	-	1	5.2	0.00132992	34 (±13)	229.2 (±88)	0	0	2.27	2.27	This study
BrCACTA	7675	-	-	1	7.6	1	7.6	0	-	-	1	7.6	1	7.6	0.00194373	143 (±24)	1101 (±182.9)	0.2	0	0.69	0.69	Alix et al. 2008
Total		1512	483	371	109.5	1883	592.4	0.11	3105	1021.9	3325	766.4	6430	1788.3	0.63	241 788 (±44397)	91 006.8 (±7813)	18.8	33	0.67	1.97
a Repeats were estimated based on in silico read mapping analysis of 11 Brassica rapa accessions. Average values represented 1× WGS coverage (485 Mb).
b Genome appearance (GA); percentage of repeats present in the reference genome (B. rapa v1.5) compared to estimated amounts in 1× WGS
c Genome appearance (GA); percentage of repeats present in the reference genome (B. rapa v2.1) compared to estimated amounts in 1× WGS
GR-R (n): Number of repeat units represented in reference genome sequences
GR-R (kb): Total length of repeat units represented in reference genome sequences (kbp)
GR-W (n): Number of repeat units represented in WGS
GR-W (kb): Total length of repeat units represented in WGS (kbp)
GP-R: Proportion of genome in reference genome sequence
GP-W: Proportion of genome in WGS; Kb: amounts in kilo base pair SD: standard deviation

## Sheet: ST3
Supplementary Table 3. Summary of the top 50 high-depth contigs based on de novo assembly for B. oleracea (Bo-1-1)
Contig No	Contig ID	Contig length (bp)	GR in 1× WGS (n)	GR in 1× WGS (bp)	Homologous repeat elementa	Annotation
1	17 734	207	13366	2 766 762	Tandem repeat – CentBo	CentBo-1
2	748	227	9101	2 065 927	Tandem repeat – CentBo	CentBo-1
3	8058	325	5905	1 919 125	Tandem repeat – CentBo	CentBo-2
4	25 159	200	4956	991 200	Tandem repeat – CentBo	CentBo-2
5	60 271	225	4486	1 009 350	Tandem repeat – CentBo	CentBo-2
6	7284	265	3511	930 415	Tandem repeat – CentBo	CentBo-2
7	20 379	576	3456	1 990 656	Tandem repeat – CentBo	CentBo-2
8	2432	246	3285	808 110	satellite repeat sequence	BoSTR
9	4516	236	3054	720 744	satellite repeat sequence	BoSTR
10	3982	307	2466	757 062	satellite repeat sequence	BoSTR
11	9399	205	2420	496 100	DNA/CACTA	CACTA
12	12 079	204	1423	290 292	LTR/Copia	BoCop1
13	43 714	326	1355	441 730	Unknown	Unknown
14	5076	341	1294	441 254	Unknown	Unknown
15	20 669	512	1290	660 480	rDNA	45s rDNA
16	426	691	1264	873 424	satellite repeat sequence	BoSTRa
17	76 235	210	1256	263 760	Unknown	BoCRB
18	631	522	923	481 806	rDNA	5s rDNA
19	186	718	836	600 248	satellite repeat sequence	BoSTRb
20	2342	311	774	240 714	DNA TE	CACTA
21	2981	1026	772	792 072	rDNA	45s rDNA
22	1338	899	710	638 290	Tandem repeat – CentBo	CentBo-1
23	1805	463	699	323 637	Unknown	Unknown
24	2912	404	623	251 692	LTR/Copia	BoCRB
25	65	2103	531	1 116 693	LTR/Copia	BoCRB
26	1353	972	525	510 300	DNA/TE	CACTA
27	804	564	518	292 152	Unknown	Unknown
28	973	1553	491	762 523	rDNA	45s rDNA
29	1251	1149	448	514 752	LTR/Copia	BoCop1
30	6110	614	440	270 160	rDNA	45s rDNA
31	697	703	439	308 617	Tandem repeat – CentBo	CentBo-2
32	4919	1065	431	459 015	DNA/CACTA	CACTA
33	244	1868	375	700 500	Tandem repeat – CentBo	CentBo-2
34	632	1624	366	594 384	satellite repeat sequence	BoSTRa
35	364	1293	349	451 257	satellite repeat sequence	BoSTRb
36	687	815	347	282 805	satellite repeat sequence	BoSTRc
37	557	1802	344	619 888	satellite repeat sequence	BoSTRc
38	6462	1038	337	349 806	LTR/Gypsy	PCRBr
39	1882	1279	306	391 374	LTR/Gypsy	PCRBr
40	795	1699	294	499 506	rDNA	45s rDNA
41	108	1108	258	285 864	Unknown	Unknown
42	55	1920	219	420 480	Tandem repeat – CentBo	CentBo-2
43	750	1726	219	377 994	rDNA	45s rDNA
44	133	1683	216	363 528	Tandem repeat – CentBo	CentBo-2
45	153	1334	186	248 124	DNA/TE	CACTA
46	3341	1632	186	303 552	rDNA	45s rDNA
47	2059	1309	175	229 075	Unknown	Unknown
48	415	1639	143	234 377	LTR/Copia	BoCRB
49	10	1950	142	276 900	DNA/TE	CACTA
50	3233	1999	139	277 861	DNA/TE	CACTA
abest hit in repeat database (Repbase) or Genbank

## Sheet: ST4
Supplementary Table 4. Comparison of the composition of major repeats identified in the reference genome assembly of B. oleracea (02-12) against the 1× WGS of 44 B. oleracea accessions
Repeat element	Unit length (bp)	Amounts in Brassica oleracea reference genome							Estimated amounts in 1× WGS (630 Mbp)a			GP by FISH (%)	GA (%)b	Reference
		Pseudo-molecule (385 Mb)		Unanchored scaffold (155 Mb)		Total (540 Mp)		GR-R	GR-W	GR-W	GP-W (%)
		GR-R	GR-R	GR-R	GR-R	GR-R	GR-R	(%)	(n) (±SD)	(Kb) (±SD)
		(n)	(Kb)	(n)	(Kb)	(n)	(Kb)
CentBo1	177	460	74.8	743	120.9	1203	195.62	0.031	114 077 (±27 198.3)	20 192 (±4 814.1)	3.2	0.75	0.97	Liu et al. 2014
CentBo2	177	510	83.2	1 414	233.9	1924	317.13	0.05	89 827 (±26 227.1)	15 899 (±4 642.2)	2.52	1.63	1.99	Liu et al. 2014
5S nrDNA	503	55	26.9	88	43.2	143	70.07	0.011	1286 (±510.5)	647 (±256.8)	0.1	7.3	10.83	Nomar et al. 2015
45S nrDNA	7586	1	5.1	-	-	1	5.1	0.001	1072 (±607.8)	8136 (±4610.5)	1.29	6.17	0.06	Nomar et al. 2015
STR-Br	354	820	258.1	691	218.9	1511	477	0.076	3829 (±557.4)	1354 (±368.8)	0.21	2.55	71.47	Koo et al. 2011
STR-Bo	351	3114	1040.5	2 072	694.4	5186	1734.88	0.275	21 067 (±5707.9)	7394 (±2003.5)	1.17	4.67	23.46	This study
CRB	6156	2	11.6	-	-	2	11.64	0.002	486 (±104.9)	2995 (±645.6)	0.48	2.98	0.39	Liu et al. 2014
PCRBr1a	8395	-	-	1	8.1	1	8.08	0.001	86 (±11.4)	711 (±94.8)	0.12	0.43	1.14	Lim et al. 2007
BoCop-1	6681	10	58.9	5	28.7	15	87.62	0.014	298 (±49.3)	1988 (±329.3)	0.32	1.75	4.41	This study
BoCACTA	9399	-	-	1	9.3	1	9.34	0.001	956 (±103.2)	8987 (±970.4)	1.43	2.7	0	Alix et al. 2008
Total		4972	1559.2	5015	1 357.3	9987	2916.48	0.463	232 984 (±27198)	68 303 (±4814)	10.8	21.81	4.27
a Repeats were estimated based on in silico read mapping analysis of 44 Brassica oleracea accessions. Average values represent 1× WGS coverage (630 Mb).
b Genome appearance (GA); percentage of repeat amounts present in the reference genome compared to estimated amounts in 1× WGS
GR-R (n): Number of repeat units represented in reference genome sequences
GR-R (kb): Total length of repeat units represented in reference genome sequences (kbp)
GR-W (n): Number of repeat units represented in WGS
GR-W (kb): Total length of repeat units represented in WGS (kbp)

## Sheet: ST5
Supplementary Table 5. Summary of repeat composition from the three Brassica species based on RepeatExplorer analysis
Repeats	B. rapa		B. oleracea		B. napus
	No of cluster	GP %	No of cluster	GP %	No of cluster	GP %
rDNA	8	7.2	4	0.54	20	4.86
Satellite Repeat	4	9.5	3	7.7	5	2.9
LTR_Gypsy	28	13.6	16	5.68	58	11
LTR_Copia	10	4.4	18	8.2	46	8.7
LINE	1	0.1	4	0.58	5	0.6
DNA TE	4	0.53	15	3.95	17	3.18
Simple Repeat	4	0.73	1	0.43	13	2.3
Low complexity	19	9.32	41	11.69	68	10.36
Unknown	12	0.7	5	0.38	52	7.1
Total	90	46.08	107	39.15	284	51
The major repeats were characterized based on the 0.1x WGS reads from the each of the Brassica genome and more information of each repeats on each genome can be found at Supplementary Table 7, S8, S9.

## Sheet: ST6
Supplementary Table 6. Clustering based repeat analysis using 0.1x whole genome sequences reads of B. rapa (Br-1-1) by RepeatExplorer
#	cluster	length [bp]	number of reads	Genome proportion[%]	Annotation_RepeatExplorer	Repbase based characterization	Homology with major repeats based on dnaLCW-RE
1	CL1	4117886	41244	8.03	Satellite	CentBr	CentBr
2	CL2	2688391	26918	5.24	Low_complexity	Low_complexity
3	CL3	928568	9299	1.81	LTR.Copia	LTR_Copia	CRB
4	CL4	740630	7418	1.44	rRNA	rDNA	45S nrDNA
5	CL5	699834	7008	1.36	rRNA	rDNA	5S nrDNA
6	CL6	645948	6469	1.26	Satellite	STR	STR-Br
7	CL7	627879	6287	1.22	Low_complexity	Low_complexity
8	CL8	615130	6160	1.2	LTR.Gypsy	LTR_gypsy	PCRBr
9	CL9	614954	6159	1.2	rRNA	rDNA	45S nrDNA
10	CL10	572407	5732	1.12	LTR.Gypsy	LTR_gypsy
11	CL11	523283	5240	1.02	LTR.Gypsy	LTR_gypsy
12	CL12	515590	5163	1.01	LTR.Gypsy	LTR_gypsy
13	CL13	510362	5112	0.995	rRNA	rDNA	45S nrDNA
14	CL14	509593	5104	0.994	Low_complexity	Low_complexity
15	CL15	506384	5071	0.987	LTR.Gypsy	LTR_gypsy
16	CL16	491023	4917	0.957	rRNA	rDNA	45S nrDNA
17	CL17	471490	4722	0.919	LTR.Gypsy	LTR_gypsy	PCRBr
18	CL18	470738	4713	0.918	LTR.Copia	LTR_Copia
19	CL19	452847	4534	0.883	LTR.Gypsy	LTR_gypsy
20	CL20	446609	4472	0.871	LTR.Gypsy	LTR_gypsy
21	CL21	438920	4395	0.856	LTR.Gypsy	LTR_gypsy
22	CL22	430681	4313	0.84	LTR.Gypsy	LTR_gypsy
23	CL23	330770	3312	0.645	LTR.Copia	LTR_Copia	CRB
24	CL24	317696	3181	0.619	LTR.Gypsy	LTR_gypsy
25	CL25	301033	3015	0.587	LTR.Gypsy	LTR_gypsy
26	CL26	298120	2985	0.581	LTR.Copia	LTR_Copia
27	CL27	288327	2887	0.562	rRNA	rDNA	45S nrDNA
28	CL28	225821	2262	0.44	rRNA	rDNA	45S nrDNA
29	CL29	201399	2017	0.393	DNA.CMC.EnSpm	DNA TE	BrCACTA
30	CL30	198611	1990	0.387	LTR.Gypsy	LTR_gypsy
31	CL31	198029	1983	0.386	Low_complexity	Low_complexity
32	CL32	165804	1661	0.323	Simple_repeat	Simple Repeat
33	CL33	165650	1659	0.323	LTR.Gypsy	LTR_gypsy
34	CL34	157259	1575	0.307	rRNA	rDNA	45S nrDNA
35	CL35	151682	1519	0.296	LTR.Gypsy	LTR_gypsy
36	CL36	148512	1487	0.29	LTR.Gypsy	LTR_gypsy
37	CL37	145252	1455	0.283	LTR.Gypsy	LTR_gypsy
38	CL38	131341	1316	0.256	LTR.Copia	LTR_Copia
39	CL39	128205	1285	0.25	Simple_repeat	Simple Repeat
40	CL40	115004	1151	0.224	Low_complexity	Low_complexity
41	CL41	111766	1119	0.218	Low_complexity	Low_complexity
42	CL42	110194	1104	0.215	LTR.Gypsy	LTR_gypsy
43	CL43	102059	1022	0.199	Satellite	STR	STR-Br
44	CL44	98812	989	0.193	LTR.Gypsy	LTR_gypsy
45	CL45	93494	936	0.182	Low_complexity	Low_complexity
46	CL46	90274	904	0.176	LTR.Gypsy	LTR_gypsy
47	CL47	80739	809	0.158	LINE.L1	LINE
48	CL48	78263	784	0.153	Low_complexity	Low_complexity
49	CL49	68277	684	0.133		Unknown
50	CL50	62809	629	0.122	LTR.Gypsy	LTR_gypsy
51	CL51	60073	602	0.117	LTR.Gypsy	LTR_gypsy
52	CL52	59467	596	0.116	Low_complexity	Low_complexity
53	CL53	56529	566	0.11	Low_complexity	Low_complexity
54	CL54	55936	560	0.109	Simple_repeat	Simple Repeat
55	CL55	55932	560	0.109	LTR.Copia	LTR_Copia	CRB
56	CL56	49251	493	0.096		Unknown
57	CL57	47849	479	0.093	Low_complexity	Low_complexity
58	CL58	47137	472	0.092	LTR.Gypsy	LTR_gypsy
59	CL59	38728	388	0.075	LTR.Gypsy	LTR_gypsy
60	CL60	38249	383	0.075		Unknown
61	CL61	37230	373	0.073	Low_complexity	Low_complexity
62	CL62	34764	348	0.068	Low_complexity	Low_complexity
63	CL63	33075	331	0.064	DNA.PIF.Harbinger	DNA TE
64	CL64	32744	328	0.064		Unknown
65	CL65	32054	321	0.062	LTR.Gypsy	LTR_gypsy
66	CL66	27350	274	0.053		Unknown
67	CL67	27174	272	0.053	Simple_repeat	Simple Repeat
68	CL68	27010	271	0.053	LTR.Copia	LTR_Copia
69	CL69	26951	270	0.053	Satellite	STR	STR-Br
70	CL70	26974	270	0.053	LTR.Gypsy	LTR_gypsy
71	CL71	25760	258	0.05		Unknown
72	CL72	25751	258	0.05		Unknown
73	CL73	25265	253	0.049		Unknown
74	CL74	25041	251	0.049	Low_complexity	Low_complexity
75	CL75	23157	232	0.045	Low_complexity	Low_complexity
76	CL76	22672	227	0.044	DNA.CMC.EnSpm	DNA TE
77	CL77	22479	225	0.044	LTR.Gypsy	LTR_gypsy
78	CL78	21873	219	0.043		Unknown
79	CL79	21577	216	0.042	Low_complexity	Low_complexity
80	CL80	19271	193	0.038	Low_complexity	Low_complexity
81	CL81	19165	192	0.037	LTR	LTR_
82	CL82	18367	184	0.036	Low_complexity	Low_complexity
83	CL83	18291	183	0.036		Unknown
84	CL84	17979	180	0.035	LTR.Gypsy	LTR_gypsy
85	CL85	17164	172	0.034	LTR.Copia	LTR_Copia
86	CL86	16879	169	0.033	LTR.Copia	LTR_Copia
87	CL87	16879	169	0.033	Low_complexity	Low_complexity
88	CL88	16677	167	0.033	DNA.hAT.Tip100	DNA TE
89	CL89	16168	162	0.032		Unknown
90	CL90	16194	162	0.032		Unknown

## Sheet: ST7
Supplementary Table 7. Clustering based repeat analysis using 0.1x whole genome sequences reads of B. oleracea (Bol-1-1) by RepeatExplorer
#	cluster	length [bp]	number of reads	Genome proportion[%]	Annotation_RepeatExplorer	Repbase based characterization	Homology with major repeats based on dnaLCW-RE
1	CL1	4134262	42408	5.21	Satellite	CentBo	CentBo
2	CL2	1920785	19675	2.42	Satellite	CentBo	CentBo
3	CL3	1552369	16130	1.98	LTR.Copia	LTR_Copia	BoCop-1
4	CL4	1027902	10648	1.31	LTR.Gypsy	LTR_gypsy
5	CL5	996770	10140	1.25	Low_complexity	STR	STR-Bo
6	CL6	967515	9988	1.23	LTR.Copia	LTR_Copia
7	CL7	915574	9525	1.17	LTR.Copia	LTR_Copia	CRB
8	CL8	897706	9390	1.15	DNA.CMC.EnSpm	DNA TE	BoCACTA
9	CL9	803787	8305	1.02	LTR.Copia	LTR_Copia	CRB
10	CL10	783761	8090	0.993	Low_complexity	Low_complexity
11	CL11	679328	7161	0.879	DNA.CMC.EnSpm	DNA TE	BoCACTA
12	CL12	666731	6952	0.854	LTR.Copia	LTR_Copia
13	CL13	646814	6726	0.826	LTR.Gypsy	LTR_gypsy
14	CL14	616977	6351	0.78	LTR.Gypsy	LTR_gypsy
15	CL15	514394	5371	0.66	LTR.Gypsy	LTR_gypsy
16	CL16	487745	5207	0.639	Low_complexity	Low_complexity
17	CL17	468907	4874	0.598	Low_complexity	Low_complexity
18	CL18	449632	4563	0.56	Low_complexity	Low_complexity
19	CL19	440420	4549	0.559	Low_complexity	Low_complexity
20	CL20	411026	4395	0.54	DNA.MULE.MuDR	DNA TE
21	CL21	416737	4354	0.535	DNA.CMC.EnSpm	DNA TE	BoCACTA
22	CL22	384357	4096	0.503	LTR.Gypsy	LTR_gypsy
23	CL23	377640	3922	0.482	Low_complexity	Low_complexity
24	CL24	359559	3761	0.462	Low_complexity	Low_complexity
25	CL25	347012	3566	0.438	LTR.Copia	LTR_Copia
26	CL26	335829	3512	0.431	Low_complexity	Low_complexity
27	CL27	331318	3498	0.43	Simple_repeat	Simple Repeat
28	CL28	330593	3424	0.42	Low_complexity	Low_complexity
29	CL29	328442	3411	0.419	Low_complexity	Low_complexity
30	CL30	325052	3408	0.418	Low_complexity	Low_complexity
31	CL31	316163	3287	0.404	LTR.Copia	LTR_Copia
32	CL32	284774	3005	0.369	LTR.Gypsy	LTR_gypsy
33	CL33	287231	2968	0.364	Low_complexity	Low_complexity
34	CL34	262372	2707	0.332	Low_complexity	Low_complexity
35	CL35	231693	2430	0.298	Low_complexity	Low_complexity
36	CL36	229285	2388	0.293	Low_complexity	Low_complexity
37	CL37	217508	2367	0.291	rRNA	rDNA	45S nrDNA
38	CL38	222420	2293	0.282	LINE.L1	LINE
39	CL39	215741	2236	0.275	LTR.Gypsy	LTR_gypsy
40	CL40	206808	2161	0.265	Low_complexity	Low_complexity
41	CL41	201830	2093	0.257	Low_complexity	Low_complexity
42	CL42	199892	2088	0.256	Low_complexity	Low_complexity
43	CL43	194830	2023	0.248	Low_complexity	Low_complexity
44	CL44	186682	1954	0.24	Low_complexity	Low_complexity
45	CL45	186617	1949	0.239	LTR.Gypsy	LTR_gypsy
46	CL46	184294	1935	0.238		Unknown
47	CL47	184783	1916	0.235	Low_complexity	Low_complexity
48	CL48	158041	1646	0.202	LTR.Copia	LTR_Copia
49	CL49	151567	1565	0.192	LTR.Copia	LTR_Copia
50	CL50	147060	1529	0.188	Low_complexity	Low_complexity
51	CL51	145680	1526	0.187	DNA.PIF.Harbinger	DNA TE
52	CL52	144082	1513	0.186	LTR.Copia	LTR_Copia
53	CL53	128576	1349	0.166	LTR.Gypsy	LTR_gypsy
54	CL54	130587	1330	0.163	Low_complexity	Low_complexity
55	CL55	122585	1314	0.161	Low_complexity	Low_complexity
56	CL56	127786	1311	0.161	LTR.Copia	LTR_Copia
57	CL57	119768	1227	0.151	Low_complexity	Low_complexity
58	CL58	109454	1163	0.143	DNA.CMC.EnSpm	DNA TE	BoCACTA
59	CL59	104996	1096	0.135	LINE.L1	LINE
60	CL60	107593	1092	0.134	Low_complexity	Low_complexity
61	CL61	96671	1004	0.123	LTR.Gypsy	LTR_gypsy
62	CL62	95658	994	0.122	Low_complexity	Low_complexity
63	CL63	91588	982	0.121	DNA.CMC.EnSpm	DNA TE
64	CL64	93766	979	0.12	LTR.Gypsy	LTR_gypsy
65	CL65	92394	965	0.118	LTR.Gypsy	LTR_gypsy
66	CL66	90522	947	0.116	Low_complexity	Low_complexity
67	CL67	88530	904	0.111	Low_complexity	Low_complexity
68	CL68	86514	897	0.11	DNA.hAT.Ac	DNA TE
69	CL69	82506	864	0.106	LTR.Copia	LTR_Copia
70	CL70	79649	819	0.101	Low_complexity	Low_complexity
71	CL71	68402	745	0.091	rRNA	rDNA	45S nrDNA
72	CL72	67751	739	0.091	rRNA	rDNA	45S nrDNA
73	CL73	67464	736	0.09	Satellite	CentBr	CentBr
74	CL74	70454	734	0.09	LTR.Copia	LTR_Copia
75	CL75	69096	701	0.086	Low_complexity	Low_complexity
76	CL76	65427	675	0.083	LINE.L1	LINE
77	CL77	63763	666	0.082	LINE.L1	LINE
78	CL78	50279	553	0.068	rRNA	rDNA	5S nrDNA
79	CL79	51661	551	0.068	LTR.Gypsy	LTR_gypsy
80	CL80	48739	515	0.063	DNA.CMC.EnSpm	DNA TE
81	CL81	47058	496	0.061	LTR.Copia	LTR_Copia
82	CL82	41932	436	0.053	LTR.Gypsy	LTR_gypsy	PCRBr
83	CL83	40572	423	0.052		Unknown
84	CL84	39083	410	0.05	DNA.CMC.EnSpm	DNA TE
85	CL85	39136	408	0.05	Low_complexity	Low_complexity
86	CL86	38894	407	0.05	DNA.CMC.EnSpm	DNA TE
87	CL87	32891	342	0.042	LTR.Copia	LTR_Copia
88	CL88	32493	336	0.041	LTR.Copia	LTR_Copia
89	CL89	32754	330	0.041	Low_complexity	Low_complexity
90	CL90	30642	313	0.038	Low_complexity	Low_complexity
91	CL91	30038	312	0.038	Low_complexity	Low_complexity
92	CL92	30151	309	0.038	Low_complexity	Low_complexity
93	CL93	29017	304	0.037	Low_complexity	Low_complexity
94	CL94	29327	303	0.037	LTR.Gypsy	LTR_gypsy
95	CL95	28177	298	0.037	Low_complexity	Low_complexity
96	CL96	27524	288	0.035	LTR.Copia	LTR_Copia
97	CL97	26142	272	0.033	LTR.Gypsy	LTR_gypsy
98	CL98	26216	266	0.033	Low_complexity	Low_complexity
99	CL99	25119	261	0.032		Unknown
100	CL100	25825	261	0.032	DNA.TcMar.Pogo	DNA TE
101	CL101	24952	257	0.032	LTR.Copia	LTR_Copia
102	CL102	25049	255	0.031	DNA.TcMar.Stowaway	DNA TE
103	CL103	24141	254	0.031	DNA.CMC.EnSpm	DNA TE
104	CL104	23837	251	0.031		Unknown
105	CL105	24797	251	0.031	DNA	DNA TE
106	CL106	23659	247	0.03		Unknown
107	CL107	23507	244	0.03	Low_complexity	Low_complexity

## Sheet: ST8
Supplementary Table 8. Clustering based repeat analysis using 0.1x whole genome sequences reads of B. napus (Bnp-1) by RepeatExplorer
#	cluster	length [bp]	number of reads	Genome proportion[%]	Annotation_RepeatExplorer	Repbase based characterization	Homology with major repeats based on dnaLCW-RE
1	CL1	2682739	35806	1.32	Satellite	CentBo	CentBo1
2	CL2	2052612	27393	1.01	LTR.Copia	LTR_Copia	CRB
3	CL3	1834523	24482	0.903	Simple_repeat	Simple Repeat
4	CL4	1752125	23385	0.863	Satellite	CentBo	centBo2
5	CL5	1572947	20992	0.775	LTR.Gypsy	LTR_gypsy
6	CL6	1274694	17011	0.628	LTR.Copia	LTR_Copia	BoCop1
7	CL7	1265455	16886	0.623	LTR.Gypsy	LTR_gypsy	PCRBr
8	CL8	1228598	16396	0.605	LTR.Copia	LTR_Copia	BoCop1
9	CL9	1222866	16318	0.602	LTR.Copia	LTR_Copia
10	CL10	1081514	14433	0.533	Satellite	STR	STR
11	CL11	1068665	14262	0.526	LTR.Copia	LTR_Copia
12	CL12	1046536	13967	0.515	LTR.Gypsy	LTR_gypsy
13	CL13	1000858	13358	0.493	rRNA	rDNA	45S nrDNA
14	CL14	959584	12806	0.472	Low_complexity	Low_complexity
15	CL15	943895	12597	0.465		Unknown
16	CL16	929597	12406	0.458	LTR.Gypsy	LTR_gypsy
17	CL17	888226	11855	0.437	Low_complexity	Low_complexity
18	CL18	879615	11739	0.433	LTR.Gypsy	LTR_gypsy
19	CL19	861302	11496	0.424	Low_complexity	Low_complexity
20	CL20	860430	11484	0.424	LTR.Copia	LTR_Copia
21	CL21	853606	11391	0.42	LTR.Gypsy	LTR_gypsy
22	CL22	850695	11352	0.419	DNA.CMC.EnSpm	DNA TE	BoCACTA
23	CL23	840638	11219	0.414	rRNA	rDNA	45S nrDNA
24	CL24	834573	11139	0.411	Low_complexity	Low_complexity
25	CL25	832282	11109	0.41	rRNA	rDNA	45S nrDNA
26	CL26	817004	10902	0.402	LTR.Gypsy	LTR_gypsy
27	CL27	814887	10876	0.401	rRNA	rDNA	45S nrDNA
28	CL28	785392	10482	0.387	LTR.Gypsy	LTR_gypsy	PCRBr
29	CL29	782788	10447	0.385	Low_complexity	Low_complexity
30	CL30	779676	10404	0.384	DNA.CMC.EnSpm	DNA TE	BoCACTA
31	CL31	761490	10164	0.375		Unknown
32	CL32	738107	9851	0.363		Unknown
33	CL33	731986	9768	0.36	Low_complexity	Low_complexity
34	CL34	719901	9608	0.355	rRNA	rDNA	45S nrDNA
35	CL35	712256	9505	0.351	rRNA	rDNA	45S nrDNA
36	CL36	689919	9208	0.34	LTR.Gypsy	LTR_gypsy
37	CL37	687249	9172	0.338	LTR.Gypsy	LTR_gypsy
38	CL38	679579	9070	0.335		Unknown
39	CL39	672060	8969	0.331	LTR.Copia	LTR_Copia
40	CL40	672136	8969	0.331	LTR.Gypsy	LTR_gypsy
41	CL41	651809	8699	0.321	LTR.Gypsy	LTR_gypsy	PCRBr
42	CL42	639221	8531	0.315	Low_complexity	Low_complexity
43	CL43	638066	8513	0.314	Low_complexity	Low_complexity
44	CL44	633694	8459	0.312	LTR.Copia	LTR_Copia
45	CL45	628884	8393	0.31	LTR.Gypsy	LTR_gypsy
46	CL46	619371	8266	0.305	rRNA	rDNA	45S nrDNA
47	CL47	617367	8238	0.304	LTR.Gypsy	LTR_gypsy
48	CL48	612840	8178	0.302	LTR.Gypsy	LTR_gypsy
49	CL49	604634	8069	0.298	DNA.MULE.MuDR	DNA TE
50	CL50	593441	7919	0.292	LTR.Gypsy	LTR_gypsy
51	CL51	592417	7906	0.292	Low_complexity	Low_complexity
52	CL52	585104	7809	0.288		Unknown
53	CL53	584853	7805	0.288	rRNA	rDNA	45S nrDNA
54	CL54	584560	7802	0.288		Unknown
55	CL55	583236	7782	0.287	LTR.Copia	LTR_Copia
56	CL56	568740	7591	0.28	LTR.Copia	LTR_Copia
57	CL57	563957	7527	0.278	DNA.PIF.Harbinger	DNA TE
58	CL58	552798	7378	0.272	Simple_repeat	Simple Repeat
59	CL59	547229	7302	0.269	rRNA	rDNA	45S nrDNA
60	CL60	541748	7229	0.267	Low_complexity	Low_complexity
61	CL61	532965	7113	0.262	Low_complexity	Low_complexity
62	CL62	521193	6955	0.257	LTR.Gypsy	LTR_gypsy
63	CL63	513212	6849	0.253		Unknown
64	CL64	513017	6847	0.253	Low_complexity	Low_complexity
65	CL65	506640	6761	0.249	Low_complexity	Low_complexity
66	CL66	505560	6747	0.249	Low_complexity	Low_complexity
67	CL67	483556	6453	0.238	Low_complexity	Low_complexity
68	CL68	480306	6409	0.236	DNA.hAT.Tip100	DNA TE
69	CL69	477813	6376	0.235		Unknown
70	CL70	469514	6266	0.231	DNA.CMC.EnSpm	DNA TE	BoCACTA
71	CL71	469055	6260	0.231		Unknown
72	CL72	467937	6245	0.23	DNA.MULE.MuDR	DNA TE
73	CL73	461734	6162	0.227	LTR.Gypsy	LTR_gypsy
74	CL74	441555	5893	0.217	Low_complexity	Low_complexity
75	CL75	435431	5812	0.214		Unknown
76	CL76	432675	5774	0.213	LTR.Gypsy	LTR_gypsy
77	CL77	431856	5763	0.213	DNA.CMC.EnSpm	DNA TE	BoCACTA
78	CL78	430971	5751	0.212		Unknown
79	CL79	429755	5736	0.212	rRNA	rDNA	45S nrDNA
80	CL80	428795	5722	0.211	RC.Helitron	DNA TE
81	CL81	427830	5709	0.211	LTR.Gypsy	LTR_gypsy
82	CL82	422701	5641	0.208	Low_complexity	Low_complexity
83	CL83	420837	5615	0.207	LTR.Copia	LTR_Copia
84	CL84	419353	5596	0.206	LTR.Copia	LTR_Copia
85	CL85	415228	5542	0.204	Simple_repeat	Simple Repeat
86	CL86	414601	5533	0.204	Low_complexity	Low_complexity
87	CL87	414037	5526	0.204	rRNA	rDNA	45S nrDNA
88	CL88	396115	5286	0.195	Low_complexity	Low_complexity
89	CL89	392364	5236	0.193	LTR.Gypsy	LTR_gypsy
90	CL90	390821	5216	0.192	LTR.Gypsy	LTR_gypsy
91	CL91	390609	5212	0.192	Simple_repeat	Simple Repeat
92	CL92	388220	5182	0.191	Low_complexity	Low_complexity
93	CL93	388104	5179	0.191	LTR.Gypsy	LTR_gypsy
94	CL94	378695	5054	0.186	Low_complexity	Low_complexity
95	CL95	377152	5033	0.186	rRNA	rDNA	45S nrDNA
96	CL96	366273	4887	0.18	Low_complexity	Low_complexity
97	CL97	360182	4806	0.177		Unknown
98	CL98	356508	4758	0.176	LTR.Copia	LTR_Copia
99	CL99	353180	4713	0.174		Unknown
100	CL100	352493	4704	0.174	rRNA	rDNA	45S nrDNA
101	CL101	351785	4694	0.173		Unknown
102	CL102	347105	4631	0.171	Low_complexity	Low_complexity
103	CL103	346946	4629	0.171	DNA.CMC.EnSpm	DNA TE
104	CL104	335145	4472	0.165	LINE.L1	LINE
105	CL105	334536	4465	0.165		Unknown
106	CL106	333613	4452	0.164	Low_complexity	Low_complexity
107	CL107	328026	4376	0.161	LTR.Copia	LTR_Copia
108	CL108	327639	4372	0.161	Low_complexity	Low_complexity
109	CL109	327706	4372	0.161	LTR.Gypsy	LTR_gypsy
110	CL110	325685	4346	0.16	LTR.Gypsy	LTR_gypsy
111	CL111	322873	4308	0.159		Unknown
112	CL112	318277	4247	0.157	Low_complexity	Low_complexity
113	CL113	313962	4190	0.155	LTR.Copia	LTR_Copia
114	CL114	309341	4128	0.152	Low_complexity	Low_complexity
115	CL115	308900	4122	0.152	DNA.PIF.Harbinger	DNA TE
116	CL116	305217	4073	0.15		Unknown
117	CL117	305003	4071	0.15		Unknown
118	CL118	302331	4036	0.149		Unknown
119	CL119	302206	4033	0.149		Unknown
120	CL120	299862	4002	0.148		Unknown
121	CL121	297417	3969	0.146	LTR.Gypsy	LTR_gypsy
122	CL122	291588	3891	0.144		Unknown
123	CL123	291012	3884	0.143	LTR.Copia	LTR_Copia
124	CL124	290155	3872	0.143	Low_complexity	Low_complexity
125	CL125	288643	3852	0.142	LTR.Copia	LTR_Copia
126	CL126	282809	3774	0.139	LINE.L1	LINE
127	CL127	280178	3739	0.138	Low_complexity	Low_complexity
128	CL128	268767	3587	0.132	Low_complexity	Low_complexity
129	CL129	268468	3582	0.132	Low_complexity	Low_complexity
130	CL130	268154	3578	0.132		Unknown
131	CL131	267028	3564	0.131	Low_complexity	Low_complexity
132	CL132	264617	3531	0.13	LTR.Gypsy	LTR_gypsy
133	CL133	263522	3516	0.13	LTR.Gypsy	LTR_gypsy
134	CL134	257868	3441	0.127		Unknown
135	CL135	257346	3434	0.127	Low_complexity	Low_complexity
136	CL136	256178	3420	0.126	LTR.Gypsy	LTR_gypsy
137	CL137	253748	3388	0.125	rRNA	rDNA	45S nrDNA
138	CL138	252997	3376	0.125		Unknown
139	CL139	252962	3375	0.125		Unknown
140	CL140	251962	3362	0.124	Low_complexity	Low_complexity
141	CL141	251544	3357	0.124	Low_complexity	Low_complexity
142	CL142	251336	3355	0.124	LTR.Gypsy	LTR_gypsy
143	CL143	251416	3355	0.124	LTR.Gypsy	LTR_gypsy
144	CL144	248365	3315	0.122	DNA.MULE.MuDR	DNA TE
145	CL145	248086	3312	0.122	rRNA	rDNA	5S nrDNA
146	CL146	248143	3311	0.122	Low_complexity	Low_complexity
147	CL147	247870	3307	0.122	LTR.Gypsy	LTR_gypsy
148	CL148	247633	3304	0.122	Simple_repeat	Simple Repeat
149	CL149	247557	3303	0.122	LTR.Gypsy	LTR_gypsy
150	CL150	246617	3291	0.121	LINE.L1	LINE
151	CL151	245388	3275	0.121	Simple_repeat	Simple Repeat
152	CL152	244681	3265	0.12	Satellite	CentBo	CentBr1
153	CL153	244306	3260	0.12	LTR	LTR_Copia
154	CL154	236204	3152	0.116	Low_complexity	Low_complexity
155	CL155	235518	3143	0.116	Low_complexity	Low_complexity
156	CL156	234878	3134	0.116	Low_complexity	Low_complexity
157	CL157	232396	3102	0.114		Unknown
158	CL158	232174	3098	0.114	LTR.Copia	LTR_Copia
159	CL159	230811	3080	0.114		Unknown
160	CL160	230384	3075	0.113	rRNA	rDNA	45S nrDNA
161	CL161	229523	3063	0.113	LTR.Copia	LTR_Copia
162	CL162	228570	3051	0.113	LTR.Copia	LTR_Copia
163	CL163	224417	2994	0.11	DNA.CMC.EnSpm	DNA TE
164	CL164	221951	2962	0.109	LTR.Copia	LTR_Copia
165	CL165	220701	2945	0.109	LTR.Copia	LTR_Copia
166	CL166	220509	2943	0.109	rRNA	rDNA	45S nrDNA
167	CL167	220218	2939	0.108	LTR.Copia	LTR_Copia
168	CL168	218372	2914	0.108	Low_complexity	Low_complexity
169	CL169	217314	2900	0.107	LTR.Copia	LTR_Copia
170	CL170	214977	2869	0.106	LTR.Copia	LTR_Copia
171	CL171	211396	2821	0.104	LTR.Copia	LTR_Copia
172	CL172	208350	2780	0.103	Simple_repeat	Simple Repeat
173	CL173	207333	2767	0.102	Low_complexity	Low_complexity
174	CL174	204931	2735	0.101	LINE.L1	LINE
175	CL175	204023	2723	0.1	DNA.CMC.EnSpm	DNA TE	BoCACTA
176	CL176	201216	2685	0.099	LTR.Copia	LTR_Copia
177	CL177	201194	2685	0.099		Unknown
178	CL178	199138	2658	0.098	LTR.Copia	LTR_Copia
179	CL179	198855	2654	0.098	LTR.Gypsy	LTR_gypsy
180	CL180	195673	2611	0.096	LTR.Copia	LTR_Copia
181	CL181	194473	2595	0.096	LTR.Copia	LTR_Copia
182	CL182	193637	2584	0.095	LTR.Copia	LTR_Copia
183	CL183	193215	2579	0.095	Simple_repeat	Simple Repeat
184	CL184	193131	2577	0.095	LTR.Gypsy	LTR_gypsy
185	CL185	191647	2558	0.094		Unknown
186	CL186	190734	2545	0.094	LTR.Gypsy	LTR_gypsy
187	CL187	184955	2468	0.091	Low_complexity	Low_complexity
188	CL188	183581	2450	0.09	Low_complexity	Low_complexity
189	CL189	183537	2449	0.09	LTR.Copia	LTR_Copia
190	CL190	182797	2440	0.09	Low_complexity	Low_complexity
191	CL191	178766	2386	0.088		Unknown
192	CL192	176905	2361	0.087	LTR.Gypsy	LTR_gypsy
193	CL193	171394	2287	0.084	LTR.Gypsy	LTR_gypsy
194	CL194	170847	2280	0.084	Low_complexity	Low_complexity
195	CL195	170152	2271	0.084		Unknown
196	CL196	168891	2254	0.083	LTR.Copia	LTR_Copia
197	CL197	168327	2246	0.083	Simple_repeat	Simple Repeat
198	CL198	166780	2225	0.082	LTR.Copia	LTR_Copia
199	CL199	165052	2203	0.081	LTR.Gypsy	LTR_gypsy
200	CL200	164481	2195	0.081	Simple_repeat	Simple Repeat
201	CL201	163371	2180	0.08	LTR.Gypsy	LTR_gypsy
202	CL202	161157	2151	0.079		Unknown
203	CL203	161124	2151	0.079	LTR.Copia	LTR_Copia
204	CL204	159503	2129	0.079		Unknown
205	CL205	159310	2126	0.078		Unknown
206	CL206	158392	2114	0.078	Satellite	CentBo	CentBr1
207	CL207	158460	2114	0.078	Simple_repeat	Simple Repeat
208	CL208	156416	2088	0.077	Low_complexity	Low_complexity
209	CL209	156395	2087	0.077	LTR.Copia	LTR_Copia
210	CL210	155493	2075	0.077	LTR.Gypsy	LTR_gypsy
211	CL211	154819	2066	0.076	LTR.Copia	LTR_Copia
212	CL212	154611	2063	0.076	LTR.Copia	LTR_Copia
213	CL213	150051	2002	0.074	LTR.Gypsy	LTR_gypsy
214	CL214	147971	1975	0.073	Simple_repeat	Simple Repeat
215	CL215	147651	1971	0.073	Low_complexity	Low_complexity
216	CL216	147299	1966	0.072		Unknown
217	CL217	146972	1961	0.072	LTR.Copia	LTR_Copia
218	CL218	142336	1899	0.07	Low_complexity	Low_complexity
219	CL219	140766	1879	0.069	LTR.Gypsy	LTR_gypsy
220	CL220	140151	1870	0.069	DNA.PIF.Harbinger	DNA TE
221	CL221	139720	1864	0.069	LINE.L1	LINE
222	CL222	138550	1849	0.068	LTR.Copia	LTR_Copia
223	CL223	138465	1848	0.068	Low_complexity	Low_complexity
224	CL224	138047	1842	0.068	LTR.Gypsy	LTR_gypsy
225	CL225	137129	1830	0.068	Low_complexity	Low_complexity
226	CL226	136305	1819	0.067	LTR.Gypsy	LTR_gypsy
227	CL227	134340	1793	0.066		Unknown
228	CL228	132962	1774	0.066		Unknown
229	CL229	132112	1763	0.065	Low_complexity	Low_complexity
230	CL230	127481	1701	0.063	LTR.Gypsy	LTR_gypsy
231	CL231	126797	1692	0.062	Low_complexity	Low_complexity
232	CL232	125534	1675	0.062	Low_complexity	Low_complexity
233	CL233	124025	1655	0.061	DNA.CMC.EnSpm	DNA TE
234	CL234	122613	1637	0.06	LTR.Gypsy	LTR_gypsy
235	CL235	122608	1636	0.06		Unknown
236	CL236	121297	1619	0.06		Unknown
237	CL237	120803	1612	0.059	DNA.CMC.EnSpm	DNA TE
238	CL238	119143	1590	0.059	LTR.Copia	LTR_Copia
239	CL239	118393	1580	0.058	LTR.Gypsy	LTR_gypsy
240	CL240	117805	1572	0.058		Unknown
241	CL241	114351	1526	0.056	RC.Helitron	DNA TE
242	CL242	113556	1515	0.056	LTR.Copia	LTR_Copia
243	CL243	112619	1503	0.056	Low_complexity	Low_complexity
244	CL244	112467	1501	0.055	LTR.Copia	LTR_Copia
245	CL245	111999	1495	0.055	rRNA	rDNA	5S nrDNA
246	CL246	111363	1486	0.055	LTR.Gypsy	LTR_gypsy
247	CL247	110662	1477	0.054		Unknown
248	CL248	105273	1405	0.052	Low_complexity	Low_complexity
249	CL249	102990	1374	0.051		Unknown
250	CL250	98048	1308	0.048	LTR.Gypsy	LTR_gypsy
251	CL251	98001	1308	0.048		Unknown
252	CL252	97805	1305	0.048	Low_complexity	Low_complexity
253	CL253	97592	1302	0.048	LTR.Gypsy	LTR_gypsy
254	CL254	96233	1284	0.047	LTR.Gypsy	LTR_gypsy
255	CL255	94695	1264	0.047		Unknown
256	CL256	93215	1244	0.046	Low_complexity	Low_complexity
257	CL257	91632	1223	0.045		Unknown
258	CL258	91507	1221	0.045	DNA.CMC.EnSpm	DNA TE
259	CL259	91438	1220	0.045	Low_complexity	Low_complexity
260	CL260	90912	1213	0.045	Low_complexity	Low_complexity
261	CL261	89411	1193	0.044	Low_complexity	Low_complexity
262	CL262	89168	1190	0.044	LTR.Copia	LTR_Copia
263	CL263	87723	1171	0.043	Low_complexity	Low_complexity
264	CL264	85216	1137	0.042	LTR.Gypsy	LTR_gypsy
265	CL265	84184	1123	0.041		Unknown
266	CL266	78912	1053	0.039		Unknown
267	CL267	78791	1052	0.039	Low_complexity	Low_complexity
268	CL268	77428	1034	0.038		Unknown
269	CL269	76880	1026	0.038	Low_complexity	Low_complexity
270	CL270	76878	1026	0.038	LTR.Gypsy	LTR_gypsy
271	CL271	75264	1005	0.037	LTR.Gypsy	LTR_gypsy
272	CL272	73682	983	0.036	LTR.Gypsy	LTR_gypsy
273	CL273	71992	961	0.035	Low_complexity	Low_complexity
274	CL274	68808	918	0.034	LTR.Gypsy	LTR_gypsy
275	CL275	67629	902	0.033	Low_complexity	Low_complexity
276	CL276	65280	872	0.032	Low_complexity	Low_complexity
277	CL277	65177	870	0.032	LTR.Gypsy	LTR_gypsy
278	CL278	64818	865	0.032		Unknown
279	CL279	63621	849	0.031	Low_complexity	Low_complexity
280	CL280	63618	849	0.031	Low_complexity	Low_complexity
281	CL281	63261	844	0.031	LTR.Copia	LTR_Copia
282	CL282	62569	835	0.031	Simple_repeat	Simple Repeat
283	CL283	62484	834	0.031		Unknown
284	CL284	61425	820	0.03		Unknown

## Sheet: ST9
Supplementary Table 9. Comparison of ten major repeat proportions characterized from RepeatExplorer and dnaLCW-RE analysis in three Brassica genome
Repeat element	B. rapa			B. oleracea			B. napus
	RepeatExplorer		dnaLCW-RE	RepeatExplorer		dnaLCW-RE	RepeatExplorer		dnaLCW-RE
	Cluster #a	GP (%)	GP (%)	Cluster #	GP (%)	GP (%)	Cluster #	GP (%)	GP (%)
CentB1	CL1	8.03	6.6	CL1	5.21	3.2	CL1, 152, 206	1.518	2.3
CentB2			1.3	CL2	2.42	2.52	CL4	0.863	0.49
5S nrDNA	CL5	1.36	0.5	CL78	0.068	0.1	CL145,245	0.177	0.33
45S nrDNA	CL4,9,13,16,	5.901	6.2	CL72,37,71	0.473	1.29	CL23,27,34,46,53,59,95,	4.409	5.03
	27,28,34						160,100,166,13,25,35,79,87,137
STRa	CL6,43,69	1.512	0.97	CL5	1.25	0.21	CL10	0.533	0.1
STRb			0.1			1.17			0.12
CRB	CL3,23,55	2.564	0.8	CL7	1.17	0.48	CL2	1.01	0.84
PCRBr1a	CL8,17	2.119	2.15	CL82	0.053	0.12	CL7,28,41	1.331	1.2
Cop-1			0	CL3	1.98	0.32	CL6,8	1.233	0.2
CACTA	CL29	0.393	0.2	CL8,11	2.029	1.43	CL22,30,70,77,175	1.347	0.92
Total		21.8	18.8		14.6	10.8		12.4	11.5
aCluster number (CL) refers the cluster(s) has homology with the ten major repeats identified from dnaLCW-RE approach.

## Sheet: ST10
Supplementary Table 10. Comparison of composition of major repeats identified in the reference genome assembly of B. napus (Darmor-bzh) against the 1× WGS of nine B. napus accessions
Repeat element	Unit length (bp)	Amounts in B. napus reference genome							Estimated amounts in 1× WGS (1130 Mbp)a			GP by FISH (%)	GA (%)b	Reference
		Pseudo-molecule (645 Mb)		Unanchored scaffolds (205 Mb)		Total (850 Mb)		GP-R (%)	GR-W	GR-W	GP-W (%)
		GR-R	GR-R	GR-R	GR-R	GR-R	GR-R		(n) (±SD)	(Kb) (±SD)
		(n)	(Kb)	(n)	(Kb)	(n)	(Kb)
CentBnp1	177	307	51.3	29	4.7	336	55.9	0	228030 (±60748.1)	40361.5 (±10752.4)	2.3	8	0.21	Liu et al. 2014
CentBnp 2	177	313	51.1	205	33.7	518	84.8	0.001	51092 (±16975.8)	9043.4 (±3004.7)	0.49	2	1.52	Liu et al. 2014
5S nrDNA	501	-	-	45	22.1	45	22.1	0	5146 (±1712.7)	2578.6 (±858.1)	0.33	0.9	0.6	Nomar et al. 2015
45S nrDNA	7456	-	-	-	0	-	-	0	4088 (±2353.2)	30485.1 (±17546.5)	5.03	5.3	0	Nomar et al. 2015
STR-Br	350	1 217	408	300	101	1517	509	0.005	20348 (±10066.5)	7122 (±3523.3)	0.1	2.7	45.1	This study
STR-Bo	351	3 716	1251.5	916	317.6	4632	1569.1	0.014	23141 (±12753.7)	8122.7 (±4476.6)	0.12	4.1	118	This study
CRB	5908	-	-	-	0	-	-	0	1168 (±303.1)	6901.5 (±1790.1)	0.84	2.8	0	Liu et al. 2014
PCRBr1a	8395	-	-	1	8.1	1	8.1	0	960 (±406.9)	8216.6 (±3468.8)	1.2	1.9	0.06	Lim et al. 2007
BoCop-1	6711	1	5.6	-	0	1	5.6	0	284 (±52.6)	1909.8 (±353.3)	0.2	1	0.25	This study
BoCACTA	7675	-	-	1	7.6	1	7.6	0	1265 (±171.6)	9713.1 (±1318.5)	0.92	2.5	0.02	Alix et al. 2008
Total		5554	1767.5	1497	494.8	7051	2262.2	0.02	335528 (±60748)	124454.5 (±10752)	11.5	28.1	2.17
a Repeats were estimated based on in silico read mapping analysis of two B. napus accessions. Average values represent 1× WGS coverage (850 Mb).
b Genome appearance (GA); percentage of repeats present in reference genome compared to estimated amounts in 1× WGS
GR-R (n): Number of repeat units represented in reference genome sequences
GR-R (kb): Total length of repeat units represented in reference genome sequences (kbp)
GR-W (n): Number of repeat units represented in WGS
GR-W (kb): Total length of repeat units represented in WGS (kbp)
GP-R: Proportion of genome in reference genome sequence
GP-W: Proportion of genome in WGS; Kb: amounts in kilo base pair SD: standard deviation

[truncated: 2 more sheets: ST11, ST12 ]
